# Supplementary material for: Effects of short-term resistance training and tapering on maximal strength, peak power, throwing ball velocity, and sprint performance in handball players
Source: PLoS One. 2019 Jul 5;14(7):e0214827. doi: 10.1371/journal.pone.0214827 (PMC6611564; doi:10.1371/journal.pone.0214827)
Supplement: S1 File — (XLSX) [file pone.0214827.s001.xlsx]

## Sheet: Sheet1
	Power of Lower Limb												Power of Upper Limb												force maximale												CMJ			SJ			Sprint Performance						Agility test
Participants	Power (W)			Power (W/kg)			V0 (rpm)			F0 (N)			Power (W)			Power (W/kg)			V0			F0 (N)			Half back squat (kg)			Pench press (kg)			snatched (kg)			clean and jerk (kg)			height (cm)			Height (cm)			Vitesse 15 m			Vitesse 30 m			T-half test (s)
	T1	T2	T3	T1	T2	T3	T1	T2	T3	T1	T2	T3	T1	T2	T3	T1	T2	T3	T1	T2	T3	T1	T2	T3	T1	T2	T3	T1	T2	T3	T1	T2	T3	T1	T2	T3	T1	T2	T3	T1	T2	T3	T1	T2	T3	T1	T2	T3	T1
S1	912.66	996.3	1090.62	11.13	12.15	13.14	230.31	237.16	243.01	141.963	145.155	146.721	508.816	457.65	578.34	6.16	5.65	7.14	147.27	139.65	151.36	136.05	148.95	131.135	170	200	205	70	85	95	55	70	75	70	80	80	41	43	45.44	43.4	45.1	46.8	2.61	2.23	1.95	4.87	4.11	4.19	7.92
S2	589.96	775.18	898.66	6.02	7.91	9.17	179.51	241.64	251.72	130.251	124.226	125.063	377.3	441	514.5	3.85	4.5	5.25	144.62	146.8	147.22	121.957	117.12	119.943	180	190	195	80	95	100	60	65	70	70	85	90	35.9	38.9	40.12	37	40.9	43.8	2.64	2.49	2.39	4.75	4.23	4.33	6.61
S3	683.2	1036.8	1101.6	8.54	12.96	13.77	207.81	208.74	218.16	117.751	194.689	189.327	409.22	509.6	536.41	5.21299	6.37	6.79	144.76	145.85	142.34	111.31	116.628	124.342	165	175	185	70	95	105	60	64	75	60	68	75	41.7	43.8	44.54	41.9	43.3	44.7	2.67	2.31	2.09	4.71	4.25	4.35	6.68
S4	873.18	991.44	1100.79	10.78	12.24	13.59	226.49	226.67	223.78	149.349	159.997	214.971	487.9	505.12	533.82	5.95	6.16	6.51	151.45	144.66	125.66	130.304	119.263	175.797	170	190	200	80	90	95	60	70	75	65	75	85	42.4	44.4	44.9	41.4	43.3	44.2	2.79	2.35	2.12	4.29	4.56	4.46	7.07
S5	842.4	972	1108.8	10.53	12.15	13.86	211.96	230.28	236.22	161.276	153.897	156.164	384.75	453.6	508.76	4.75	5.67	6.44	136.1	125.96	133.48	137.766	158.165	146.583	155	170	185	65	70	80	50	70	75	50	70	75	37.6	41.2	43.9	39.9	42.98	44.7	2.86	2.43	2.23	4.9	4.75	4.55	6.91
S6	873.09	1049.31	1113.39	9.81	11.79	12.51	217.21	241.8	256.3	161.5	147.187	146.666	396	490.5	567	4.4	5.45	6.3	143.6	143.51	141.36	128.065	115.188	132.97	160	170	190	70	75	85	50	65	70	60	75	80	40	42.6	43.88	41.9	43.1	53.9	2.76	2.41	2.06	4.82	4.49	4.51	6.81
S7	952.02	1006.2	1057.05	11.07	11.7	12.15	210.39	206.26	226.34	180.856	186.817	177.461	528	542.01	560.28	6	6.23	6.44	144.13	151.77	145.4	175.245	136.756	131.815	140	160	180	70	75	80	55	70	75	65	70	80	37.9	43	44.18	37.9	38.9	40	2.75	2.46	2.17	4.62	4.51	4.57	7.1
S8	926.28	1038.33	1135.44	11.16	12.51	13.68	189.8	214.22	228.06	190.456	168.174	166.006	399	473.1	558.6	4.75	5.7	6.65	141.56	148.34	144.89	129.616	127.807	158.891	150	170	175	70	85	95	55	75	75	65	75	80	39.5	42.9	43.9	37	40.3	43.6	2.68	2.29	2.11	4.53	4.23	4.29	6.22
S9	889.7	1092.24	1195.2	10.85	13.32	14.4	225.33	248.86	250.78	159.798	148.761	153.033	434.6	489.7	556.78	5.3	5.9	6.79	144.34	146.9	138.66	93.9412	122.054	144.589	150	170	180	80	90	95	60	70	75	60	70	75	38.9	41.3	43.17	38	41.8	41	2.82	2.51	2.29	4.78	4.5	4.39	6.42
S10	907.2	996.3	1057.32	10.08	11.07	11.88	225.04	237.47	246.44	148.273	153.363	151.07	449.45	499.5	535.5	5.05	5.55	5.95	149.09	149.33	149.02	126.378	137.333	127.743	150	170	180	90	100	105	50	70	75	65	70	75	36.3	41.2	44.9	39.2	42	43.9	2.78	2.49	2.2	4.66	4.44	4.34	6.83
S1	874.8	765.45	683.2	10.8	9.45	8.54	221.14	225.97	226.59	141.549	136.542	130.617	548.24	453.2	396.9	6.16	5.15	4.9	140.96	139.36	127.37	148.279	135.171	132.301	145	135	125	95	85	75	50	55	50	65	60	60	37.3	35.5	33.7	41.2	36.6	32	2.55	2.69	2.91	4.65	4.71	4.79	6.38
S2	836.92	734.02	628.32	8.54	7.49	7.14	240.51	237.51	229.55	124.645	127.377	117.955	526.5	542.1	529.2	6.75	6.95	5.4	161.77	162.57	147.82	137.542	138.223	120.431	130	120	110	90	85	80	60	50	50	65	60	60	42.5	42.1	41.7	39.7	41.3	42.9	2.58	2.65	2.72	4.85	4.95	4.93	6.74
S3	752.08	722.4	691.74	9.52	9.03	8.54	216.73	212.24	210.73	112.726	108.509	109.085	399	383.04	367.35	5.25	5.04	4.65	157.15	156.76	136.71	106.999	100.504	111.528	120	110	100	80	75	70	65	65	65	55	55	50	41.2	41.4	41.6	40.2	41.9	43.6	2.71	2.8	2.92	4.71	4.89	4.79	6.26
S4	895.44	843.78	792.12	10.92	10.29	9.66	230.44	235.13	240.93	145.959	125.674	113.337	504	498.96	487.62	7	6.93	6.02	146.98	141.84	133.31	147.405	141.675	137.063	110	100	90	80	75	70	60	60	55	65	60	60	42.4	41.4	40.4	40.7	39.7	38.7	2.81	2.92	2.98	4.68	4.72	4.92	6.45
S5	988.29	966.96	950.4	12.51	12.24	11.88	233.6	228.47	228.18	131.596	128.308	129.3	478.8	372.4	351.55	6.84	5.32	4.45	133.56	131.99	137.77	140.33	117.062	107.846	160	150	180	100	95	90	65	50	50	65	70	70	42.7	41.6	40.5	40.7	42.5	44.3	2.71	2.77	2.83	4.69	4.78	4.78	6.54
S6	890.89	819	749.7	10.01	9.1	8.33	214.71	204.98	211.62	168.128	166.793	143.727	427.42	451.5	560.7	4.97	5.25	6.3	143.51	149.67	135.65	118.037	116.76	146.216	137.7	140	146.3	81.1	81.9	82.7	60	55	55	80	80	75	39.9	40.2	40.5	36.6	37.5	38.4	3.86	3.88	3.94	4.37	4.37	4.47	6.27
S7	702.1	600.95	698.32	8.26	7.07	8.12	215.59	204.55	206.23	142.114	133.776	140.886	373.5	382.8	399.9	4.15	4.35	4.65	135.47	127.68	124.53	117.265	147.951	134.693	132.7	120	143.5	70.7	67	63.3	65	60	60	65	65	70	38.6	40.4	42.2	36.5	39.5	42.5	2.3	3.24	4.18	4.88	5.03	4.98	6.54
S8	866.52	799.29	631.4	10.44	9.63	7.7	192.65	197.05	207.79	161.945	146.233	125.21	437	448.56	460.65	4.6	5.04	5.55	142.57	142.36	143.7	130.261	130.446	132.965	125.3	125	133.1	73.1	68.8	64.5	55	50	50	70	70	70	37.6	39	40.4	34.5	36.1	37.7	3.94	3.98	3.97	4.7	4.86	4.98	6.18
S9	782.28	605.16	556.78	9.54	7.38	6.79	218.19	225.04	227.62	145.747	126.847	111.989	364	381.5	389.5	5.2	5.45	4.75	143.69	147.86	130.83	112.131	92.3066	138.477	129.1	124.3	119.5	65.3	66.4	67.5	65	65	60	50	60	60	40.4	42.1	43.8	37.5	38.6	39.7	3.68	3.69	3.7	4.24	4.27	5.07	5.96
S10	766.29	615.6	599.4	8.61	6.84	6.66	220.93	213.11	200.78	143.951	128.875	139.425	486.805	391.5	493.95	6.20055	4.5	5.55	144.1	137.84	147.71	141.362	123.186	120.532	164.8	163.8	162.8	81.7	82	82.3	70	65	65	60	55	55	40.1	42.2	44.3	38.8	40	41.2	2.44	2.43	3.52	5.05	5.09	4.99	6.03
[truncated: 8 more columns]
